# Supplementary material for: A Green-to-Near-Infrared Photoswitch Based on a Blended Subporphyrazine–Dithienylethene System
Source: Org Lett. 2024 Jan 18;26(4):955–9. doi: 10.1021/acs.orglett.3c04320 (PMC10845152; doi:10.1021/acs.orglett.3c04320)
Supplement: Supplementary file 2 — ol3c04320_si_002.mol [file ol3c04320_si_002.mol]

Optimizacion switch cerrado

Created by GaussView 5.0.8
111120  0  0  0  0  0  0  0  0  0    0
    0.1411    1.0484    1.6407 N   0  0  0  0  0  0  0  0  0  0  0  0
    1.9866   -0.1214    0.6882 N   0  0  0  0  0  0  0  0  0  0  0  0
   -0.1178   -0.1503   -0.3979 N   0  0  0  0  0  0  0  0  0  0  0  0
    1.5176   -1.7612   -0.9522 N   0  0  0  0  0  0  0  0  0  0  0  0
   -0.7324   -2.0846   -1.6427 N   0  0  0  0  0  0  0  0  0  0  0  0
    3.3028   -2.1091    0.5771 N   0  0  0  0  0  0  0  0  0  0  0  0
    1.8995    0.4504   -1.7783 O   0  0  0  0  0  0  0  0  0  0  0  0
    1.3672   -0.2991   -0.6689 B   0  0  0  0  0  0  0  0  0  0  0  0
    4.2849   -1.1533    3.4120 C   0  0  0  0  0  0  0  0  0  0  0  0
    0.2934   -5.0387   -2.1447 C   0  0  0  0  0  0  0  0  0  0  0  0
    1.0569   -3.8858   -1.5610 C   0  0  0  0  0  0  0  0  0  0  0  0
    2.2820   -3.8902   -0.8951 C   0  0  0  0  0  0  0  0  0  0  0  0
   -0.6156    0.5981    0.6384 C   0  0  0  0  0  0  0  0  0  0  0  0
    1.4170    0.5746    1.7070 C   0  0  0  0  0  0  0  0  0  0  0  0
    0.5472   -2.5277   -1.5050 C   0  0  0  0  0  0  0  0  0  0  0  0
   -1.0494   -0.9552   -1.0087 C   0  0  0  0  0  0  0  0  0  0  0  0
    2.9831   -0.9475    1.1705 C   0  0  0  0  0  0  0  0  0  0  0  0
    2.5235   -2.5378   -0.4289 C   0  0  0  0  0  0  0  0  0  0  0  0
    3.2312   -0.5381    2.5392 C   0  0  0  0  0  0  0  0  0  0  0  0
    2.2607    0.4064    2.8713 C   0  0  0  0  0  0  0  0  0  0  0  0
    2.0670    1.7865   -1.9533 C   0  0  0  0  0  0  0  0  0  0  0  0
    1.6424    2.7806   -1.0662 C   0  0  0  0  0  0  0  0  0  0  0  0
    1.8678    4.1294   -1.3606 C   0  0  0  0  0  0  0  0  0  0  0  0
    2.5126    4.5427   -2.5307 C   0  0  0  0  0  0  0  0  0  0  0  0
    2.9297    3.5260   -3.4094 C   0  0  0  0  0  0  0  0  0  0  0  0
    2.7159    2.1824   -3.1340 C   0  0  0  0  0  0  0  0  0  0  0  0
    2.7721    6.0198   -2.8771 C   0  0  0  0  0  0  0  0  0  0  0  0
    2.2397    6.9758   -1.7932 C   0  0  0  0  0  0  0  0  0  0  0  0
    4.2938    6.2587   -3.0223 C   0  0  0  0  0  0  0  0  0  0  0  0
    2.0727    6.3705   -4.2118 C   0  0  0  0  0  0  0  0  0  0  0  0
   -2.0700    0.5533    0.4865 C   0  0  0  0  0  0  0  0  0  0  0  0
   -2.3490   -0.4773   -0.5360 C   0  0  0  0  0  0  0  0  0  0  0  0
   -3.0770    1.2478    1.0887 C   0  0  0  0  0  0  0  0  0  0  0  0
    0.1741   -4.9963   -3.6850 C   0  0  0  0  0  0  0  0  0  0  0  0
    1.5127   -5.1403   -4.4131 C   0  0  0  0  0  0  0  0  0  0  0  0
   -3.6204   -0.9102   -0.7736 C   0  0  0  0  0  0  0  0  0  0  0  0
    3.1483   -5.0650   -0.5456 C   0  0  0  0  0  0  0  0  0  0  0  0
    1.9838    1.0328    4.2077 C   0  0  0  0  0  0  0  0  0  0  0  0
    2.8347   -5.6696    0.8401 C   0  0  0  0  0  0  0  0  0  0  0  0
    3.7382   -6.8571    1.1816 C   0  0  0  0  0  0  0  0  0  0  0  0
    5.7277   -0.7570    3.0236 C   0  0  0  0  0  0  0  0  0  0  0  0
    0.9369    0.2671    5.0446 C   0  0  0  0  0  0  0  0  0  0  0  0
    0.6621    0.9320    6.3958 C   0  0  0  0  0  0  0  0  0  0  0  0
    6.0316    0.7320    3.2063 C   0  0  0  0  0  0  0  0  0  0  0  0
   -4.1088   -1.8305   -1.7531 C   0  0  0  0  0  0  0  0  0  0  0  0
   -5.4629   -1.8584   -1.8769 C   0  0  0  0  0  0  0  0  0  0  0  0
   -6.3126   -0.7533   -0.7795 S   0  0  0  0  0  0  0  0  0  0  0  0
   -4.7311   -0.4084    0.1668 C   0  0  0  0  0  0  0  0  0  0  0  0
   -4.4923    1.0834    0.5043 C   0  0  0  0  0  0  0  0  0  0  0  0
   -5.6161    1.7660    1.8421 S   0  0  0  0  0  0  0  0  0  0  0  0
   -4.2468    2.5314    2.6688 C   0  0  0  0  0  0  0  0  0  0  0  0
   -3.0306    2.1779    2.1734 C   0  0  0  0  0  0  0  0  0  0  0  0
   -4.5184    3.4569    3.8113 C   0  0  0  0  0  0  0  0  0  0  0  0
   -6.2630   -2.6906   -2.8271 C   0  0  0  0  0  0  0  0  0  0  0  0
   -4.7347   -1.3266    1.4161 C   0  0  0  0  0  0  0  0  0  0  0  0
   -4.6159    2.0207   -0.7228 C   0  0  0  0  0  0  0  0  0  0  0  0
    4.1024   -0.8866    4.4592 H   0  0  0  0  0  0  0  0  0  0  0  0
    4.1970   -2.2443    3.3418 H   0  0  0  0  0  0  0  0  0  0  0  0
    0.7596   -5.9832   -1.8417 H   0  0  0  0  0  0  0  0  0  0  0  0
   -0.7181   -5.0363   -1.7197 H   0  0  0  0  0  0  0  0  0  0  0  0
    1.1356    2.5255   -0.1442 H   0  0  0  0  0  0  0  0  0  0  0  0
    1.5209    4.8635   -0.6416 H   0  0  0  0  0  0  0  0  0  0  0  0
    3.4364    3.7856   -4.3348 H   0  0  0  0  0  0  0  0  0  0  0  0
    3.0451    1.4107   -3.8227 H   0  0  0  0  0  0  0  0  0  0  0  0
    2.4451    8.0125   -2.0800 H   0  0  0  0  0  0  0  0  0  0  0  0
    1.1571    6.8779   -1.6608 H   0  0  0  0  0  0  0  0  0  0  0  0
    2.7193    6.7999   -0.8247 H   0  0  0  0  0  0  0  0  0  0  0  0
    4.4967    7.3051   -3.2788 H   0  0  0  0  0  0  0  0  0  0  0  0
    4.7294    5.6334   -3.8072 H   0  0  0  0  0  0  0  0  0  0  0  0
    4.8155    6.0298   -2.0873 H   0  0  0  0  0  0  0  0  0  0  0  0
    2.4365    5.7495   -5.0358 H   0  0  0  0  0  0  0  0  0  0  0  0
    0.9906    6.2216   -4.1361 H   0  0  0  0  0  0  0  0  0  0  0  0
    2.2549    7.4181   -4.4785 H   0  0  0  0  0  0  0  0  0  0  0  0
   -0.5033   -5.8008   -3.9988 H   0  0  0  0  0  0  0  0  0  0  0  0
   -0.3077   -4.0544   -3.9730 H   0  0  0  0  0  0  0  0  0  0  0  0
    1.3784   -5.0978   -5.4987 H   0  0  0  0  0  0  0  0  0  0  0  0
    2.2066   -4.3421   -4.1309 H   0  0  0  0  0  0  0  0  0  0  0  0
    1.9921   -6.0975   -4.1758 H   0  0  0  0  0  0  0  0  0  0  0  0
    3.0416   -5.8421   -1.3116 H   0  0  0  0  0  0  0  0  0  0  0  0
    4.1985   -4.7514   -0.5614 H   0  0  0  0  0  0  0  0  0  0  0  0
    2.9170    1.1093    4.7778 H   0  0  0  0  0  0  0  0  0  0  0  0
    1.6284    2.0590    4.0553 H   0  0  0  0  0  0  0  0  0  0  0  0
    2.9462   -4.8838    1.5955 H   0  0  0  0  0  0  0  0  0  0  0  0
    1.7827   -5.9806    0.8664 H   0  0  0  0  0  0  0  0  0  0  0  0
    3.4992   -7.2673    2.1680 H   0  0  0  0  0  0  0  0  0  0  0  0
    3.6281   -7.6657    0.4498 H   0  0  0  0  0  0  0  0  0  0  0  0
    4.7935   -6.5617    1.1909 H   0  0  0  0  0  0  0  0  0  0  0  0
    6.4203   -1.3512    3.6329 H   0  0  0  0  0  0  0  0  0  0  0  0
    5.9019   -1.0490    1.9815 H   0  0  0  0  0  0  0  0  0  0  0  0
    0.0095    0.1981    4.4649 H   0  0  0  0  0  0  0  0  0  0  0  0
    1.2848   -0.7620    5.1992 H   0  0  0  0  0  0  0  0  0  0  0  0
   -0.0844    0.3736    6.9697 H   0  0  0  0  0  0  0  0  0  0  0  0
    1.5722    0.9914    7.0038 H   0  0  0  0  0  0  0  0  0  0  0  0
    0.2861    1.9533    6.2658 H   0  0  0  0  0  0  0  0  0  0  0  0
    7.0621    0.9622    2.9175 H   0  0  0  0  0  0  0  0  0  0  0  0
    5.3678    1.3521    2.5954 H   0  0  0  0  0  0  0  0  0  0  0  0
    5.9044    1.0375    4.2516 H   0  0  0  0  0  0  0  0  0  0  0  0
   -3.4408   -2.4176   -2.3732 H   0  0  0  0  0  0  0  0  0  0  0  0
   -2.0933    2.5207    2.5971 H   0  0  0  0  0  0  0  0  0  0  0  0
   -5.0949    2.9569    4.5984 H   0  0  0  0  0  0  0  0  0  0  0  0
   -3.5814    3.8151    4.2444 H   0  0  0  0  0  0  0  0  0  0  0  0
   -5.1047    4.3241    3.4855 H   0  0  0  0  0  0  0  0  0  0  0  0
   -5.6030   -3.2840   -3.4645 H   0  0  0  0  0  0  0  0  0  0  0  0
   -6.9318   -3.3720   -2.2884 H   0  0  0  0  0  0  0  0  0  0  0  0
   -6.8926   -2.0639   -3.4695 H   0  0  0  0  0  0  0  0  0  0  0  0
   -5.5646   -1.0835    2.0809 H   0  0  0  0  0  0  0  0  0  0  0  0
   -4.8303   -2.3668    1.0986 H   0  0  0  0  0  0  0  0  0  0  0  0
   -3.7983   -1.2168    1.9697 H   0  0  0  0  0  0  0  0  0  0  0  0
   -4.3570    3.0392   -0.4265 H   0  0  0  0  0  0  0  0  0  0  0  0
   -3.9298    1.7036   -1.5126 H   0  0  0  0  0  0  0  0  0  0  0  0
   -5.6319    2.0178   -1.1202 H   0  0  0  0  0  0  0  0  0  0  0  0
  1 13  4  0  0  0  0
  1 14  4  0  0  0  0
  2  8  1  0  0  0  0
  2 14  4  0  0  0  0
  2 17  4  0  0  0  0
  3  8  1  0  0  0  0
  3 13  4  0  0  0  0
  3 16  4  0  0  0  0
  4  8  1  0  0  0  0
  4 15  4  0  0  0  0
  4 18  4  0  0  0  0
  5 15  4  0  0  0  0
  5 16  4  0  0  0  0
  6 17  4  0  0  0  0
  6 18  4  0  0  0  0
  7  8  1  0  0  0  0
  7 21  1  0  0  0  0
  9 19  1  0  0  0  0
  9 41  1  0  0  0  0
  9 57  1  0  0  0  0
  9 58  1  0  0  0  0
 10 11  1  0  0  0  0
 10 34  1  0  0  0  0
 10 59  1  0  0  0  0
 10 60  1  0  0  0  0
 11 12  4  0  0  0  0
 11 15  1  0  0  0  0
 12 18  1  0  0  0  0
 12 37  1  0  0  0  0
 13 31  1  0  0  0  0
 14 20  1  0  0  0  0
 16 32  1  0  0  0  0
 17 19  1  0  0  0  0
 19 20  4  0  0  0  0
 20 38  1  0  0  0  0
 21 22  4  0  0  0  0
 21 26  4  0  0  0  0
 22 23  4  0  0  0  0
 22 61  1  0  0  0  0
 23 24  4  0  0  0  0
 23 62  1  0  0  0  0
 24 25  4  0  0  0  0
 24 27  1  0  0  0  0
 25 26  4  0  0  0  0
 25 63  1  0  0  0  0
 26 64  1  0  0  0  0
 27 28  1  0  0  0  0
 27 29  1  0  0  0  0
 27 30  1  0  0  0  0
 28 65  1  0  0  0  0
 28 66  1  0  0  0  0
 28 67  1  0  0  0  0
 29 68  1  0  0  0  0
 29 69  1  0  0  0  0
 29 70  1  0  0  0  0
 30 71  1  0  0  0  0
 30 72  1  0  0  0  0
 30 73  1  0  0  0  0
 31 32  1  0  0  0  0
 31 33  2  0  0  0  0
 32 36  2  0  0  0  0
 33 49  1  0  0  0  0
 33 52  4  0  0  0  0
 34 35  1  0  0  0  0
 34 74  1  0  0  0  0
 34 75  1  0  0  0  0
 35 76  1  0  0  0  0
 35 77  1  0  0  0  0
 35 78  1  0  0  0  0
 36 45  4  0  0  0  0
 36 48  1  0  0  0  0
 37 39  1  0  0  0  0
 37 79  1  0  0  0  0
 37 80  1  0  0  0  0
 38 42  1  0  0  0  0
 38 81  1  0  0  0  0
 38 82  1  0  0  0  0
 39 40  1  0  0  0  0
 39 83  1  0  0  0  0
 39 84  1  0  0  0  0
 40 85  1  0  0  0  0
 40 86  1  0  0  0  0
 40 87  1  0  0  0  0
 41 44  1  0  0  0  0
 41 88  1  0  0  0  0
 41 89  1  0  0  0  0
 42 43  1  0  0  0  0
 42 90  1  0  0  0  0
 42 91  1  0  0  0  0
 43 92  1  0  0  0  0
 43 93  1  0  0  0  0
 43 94  1  0  0  0  0
 44 95  1  0  0  0  0
 44 96  1  0  0  0  0
 44 97  1  0  0  0  0
 45 46  2  0  0  0  0
 45 98  1  0  0  0  0
 46 47  1  0  0  0  0
 46 54  1  0  0  0  0
 47 48  1  0  0  0  0
 48 49  1  0  0  0  0
 48 55  1  0  0  0  0
 49 50  1  0  0  0  0
 49 56  1  0  0  0  0
 50 51  1  0  0  0  0
 51 52  2  0  0  0  0
 51 53  1  0  0  0  0
 52 99  1  0  0  0  0
 53100  1  0  0  0  0
 53101  1  0  0  0  0
 53102  1  0  0  0  0
 54103  1  0  0  0  0
 54104  1  0  0  0  0
 54105  1  0  0  0  0
 55106  1  0  0  0  0
 55107  1  0  0  0  0
 55108  1  0  0  0  0
 56109  1  0  0  0  0
 56110  1  0  0  0  0
 56111  1  0  0  0  0
