# Supplementary material for: A Green-to-Near-Infrared Photoswitch Based on a Blended Subporphyrazine–Dithienylethene System
Source: Org Lett. 2024 Jan 18;26(4):955–9. doi: 10.1021/acs.orglett.3c04320 (PMC10845152; doi:10.1021/acs.orglett.3c04320)
Supplement: Supplementary file 3 — ol3c04320_si_003.mol [file ol3c04320_si_003.mol]

Optimizacion switch abierto

Created by GaussView 5.0.8
111119  0  0  0  0  0  0  0  0  0    0
    0.3071    1.0877    1.6357 N   0  0  0  0  0  0  0  0  0  0  0  0
    1.9973   -0.0416    0.3982 N   0  0  0  0  0  0  0  0  0  0  0  0
   -0.2251   -0.0112   -0.4000 N   0  0  0  0  0  0  0  0  0  0  0  0
    1.2905   -1.6388   -1.1890 N   0  0  0  0  0  0  0  0  0  0  0  0
   -1.0385   -1.9353   -1.5358 N   0  0  0  0  0  0  0  0  0  0  0  0
    3.2645   -2.0313    0.0682 N   0  0  0  0  0  0  0  0  0  0  0  0
    1.6175    0.5760   -2.0219 O   0  0  0  0  0  0  0  0  0  0  0  0
    1.1987   -0.1768   -0.8682 B   0  0  0  0  0  0  0  0  0  0  0  0
    4.6716   -1.0971    2.7368 C   0  0  0  0  0  0  0  0  0  0  0  0
   -0.1421   -4.8846   -2.2441 C   0  0  0  0  0  0  0  0  0  0  0  0
    0.7069   -3.7552   -1.7452 C   0  0  0  0  0  0  0  0  0  0  0  0
    2.0072   -3.7856   -1.2603 C   0  0  0  0  0  0  0  0  0  0  0  0
   -0.5952    0.6731    0.7237 C   0  0  0  0  0  0  0  0  0  0  0  0
    1.5686    0.6382    1.5046 C   0  0  0  0  0  0  0  0  0  0  0  0
    0.2268   -2.3842   -1.6038 C   0  0  0  0  0  0  0  0  0  0  0  0
   -1.2483   -0.7911   -0.8599 C   0  0  0  0  0  0  0  0  0  0  0  0
    3.0291   -0.8807    0.7232 C   0  0  0  0  0  0  0  0  0  0  0  0
    2.3314   -2.4343   -0.8155 C   0  0  0  0  0  0  0  0  0  0  0  0
    3.4865   -0.4881    2.0507 C   0  0  0  0  0  0  0  0  0  0  0  0
    2.5842    0.4485    2.5346 C   0  0  0  0  0  0  0  0  0  0  0  0
    1.7298    1.9176   -2.2059 C   0  0  0  0  0  0  0  0  0  0  0  0
    1.3999    2.8948   -1.2620 C   0  0  0  0  0  0  0  0  0  0  0  0
    1.5569    4.2506   -1.5683 C   0  0  0  0  0  0  0  0  0  0  0  0
    2.0402    4.6868   -2.8061 C   0  0  0  0  0  0  0  0  0  0  0  0
    2.3648    3.6864   -3.7407 C   0  0  0  0  0  0  0  0  0  0  0  0
    2.2161    2.3361   -3.4546 C   0  0  0  0  0  0  0  0  0  0  0  0
    2.2216    6.1719   -3.1676 C   0  0  0  0  0  0  0  0  0  0  0  0
    3.7059    6.4456   -3.5072 C   0  0  0  0  0  0  0  0  0  0  0  0
    1.3467    6.5170   -4.3961 C   0  0  0  0  0  0  0  0  0  0  0  0
    1.8150    7.1073   -2.0134 C   0  0  0  0  0  0  0  0  0  0  0  0
   -2.0495    0.5614    0.8208 C   0  0  0  0  0  0  0  0  0  0  0  0
   -2.4532   -0.3557   -0.1604 C   0  0  0  0  0  0  0  0  0  0  0  0
   -2.9222    1.3578    1.6981 C   0  0  0  0  0  0  0  0  0  0  0  0
   -0.3135   -4.8844   -3.7784 C   0  0  0  0  0  0  0  0  0  0  0  0
   -1.1998   -6.0317   -4.2694 C   0  0  0  0  0  0  0  0  0  0  0  0
   -3.7810   -0.8960   -0.4620 C   0  0  0  0  0  0  0  0  0  0  0  0
    2.9003   -4.9741   -1.0561 C   0  0  0  0  0  0  0  0  0  0  0  0
    2.5274    1.0640    3.9031 C   0  0  0  0  0  0  0  0  0  0  0  0
    2.8364   -5.5556    0.3729 C   0  0  0  0  0  0  0  0  0  0  0  0
    3.7646   -6.7583    0.5587 C   0  0  0  0  0  0  0  0  0  0  0  0
    6.0176   -0.6899    2.1002 C   0  0  0  0  0  0  0  0  0  0  0  0
    1.9480    0.1315    4.9883 C   0  0  0  0  0  0  0  0  0  0  0  0
    1.8836    0.8010    6.3633 C   0  0  0  0  0  0  0  0  0  0  0  0
    7.2166   -1.3258    2.8079 C   0  0  0  0  0  0  0  0  0  0  0  0
   -4.2365   -1.0547   -1.8210 C   0  0  0  0  0  0  0  0  0  0  0  0
   -5.4901   -1.5743   -1.9399 C   0  0  0  0  0  0  0  0  0  0  0  0
   -6.1457   -1.9134   -0.3509 S   0  0  0  0  0  0  0  0  0  0  0  0
   -4.7107   -1.3368    0.4595 C   0  0  0  0  0  0  0  0  0  0  0  0
   -2.7888    1.5352    3.0583 C   0  0  0  0  0  0  0  0  0  0  0  0
   -4.0397    2.5982    3.6634 S   0  0  0  0  0  0  0  0  0  0  0  0
   -4.7528    2.7994    2.0761 C   0  0  0  0  0  0  0  0  0  0  0  0
   -4.0499    2.0780    1.1583 C   0  0  0  0  0  0  0  0  0  0  0  0
   -5.9497    3.6752    1.8600 C   0  0  0  0  0  0  0  0  0  0  0  0
   -6.2746   -1.8524   -3.1862 C   0  0  0  0  0  0  0  0  0  0  0  0
   -4.6171   -1.4182    1.9527 C   0  0  0  0  0  0  0  0  0  0  0  0
   -1.8064    0.9345    4.0178 C   0  0  0  0  0  0  0  0  0  0  0  0
    4.6712   -0.8207    3.7968 H   0  0  0  0  0  0  0  0  0  0  0  0
    4.5832   -2.1905    2.6943 H   0  0  0  0  0  0  0  0  0  0  0  0
    0.2836   -5.8428   -1.9253 H   0  0  0  0  0  0  0  0  0  0  0  0
   -1.1339   -4.8068   -1.7819 H   0  0  0  0  0  0  0  0  0  0  0  0
    1.0187    2.6220   -0.2862 H   0  0  0  0  0  0  0  0  0  0  0  0
    1.2872    4.9709   -0.8040 H   0  0  0  0  0  0  0  0  0  0  0  0
    2.7448    3.9644   -4.7200 H   0  0  0  0  0  0  0  0  0  0  0  0
    2.4719    1.5773   -4.1874 H   0  0  0  0  0  0  0  0  0  0  0  0
    3.8518    7.4985   -3.7755 H   0  0  0  0  0  0  0  0  0  0  0  0
    4.3500    6.2202   -2.6509 H   0  0  0  0  0  0  0  0  0  0  0  0
    4.0484    5.8373   -4.3496 H   0  0  0  0  0  0  0  0  0  0  0  0
    1.4704    7.5704   -4.6733 H   0  0  0  0  0  0  0  0  0  0  0  0
    0.2872    6.3436   -4.1814 H   0  0  0  0  0  0  0  0  0  0  0  0
    1.6129    5.9105   -5.2668 H   0  0  0  0  0  0  0  0  0  0  0  0
    2.4195    6.9337   -1.1172 H   0  0  0  0  0  0  0  0  0  0  0  0
    1.9606    8.1505   -2.3131 H   0  0  0  0  0  0  0  0  0  0  0  0
    0.7610    6.9854   -1.7430 H   0  0  0  0  0  0  0  0  0  0  0  0
   -0.7436   -3.9236   -4.0845 H   0  0  0  0  0  0  0  0  0  0  0  0
    0.6749   -4.9459   -4.2507 H   0  0  0  0  0  0  0  0  0  0  0  0
   -1.3086   -6.0100   -5.3584 H   0  0  0  0  0  0  0  0  0  0  0  0
   -0.7781   -7.0061   -3.9970 H   0  0  0  0  0  0  0  0  0  0  0  0
   -2.2029   -5.9715   -3.8327 H   0  0  0  0  0  0  0  0  0  0  0  0
    2.6382   -5.7570   -1.7774 H   0  0  0  0  0  0  0  0  0  0  0  0
    3.9358   -4.6845   -1.2710 H   0  0  0  0  0  0  0  0  0  0  0  0
    3.5354    1.3767    4.2036 H   0  0  0  0  0  0  0  0  0  0  0  0
    1.9198    1.9743    3.8546 H   0  0  0  0  0  0  0  0  0  0  0  0
    3.1007   -4.7642    1.0831 H   0  0  0  0  0  0  0  0  0  0  0  0
    1.8015   -5.8436    0.5965 H   0  0  0  0  0  0  0  0  0  0  0  0
    3.7037   -7.1525    1.5781 H   0  0  0  0  0  0  0  0  0  0  0  0
    3.5057   -7.5723   -0.1282 H   0  0  0  0  0  0  0  0  0  0  0  0
    4.8089   -6.4857    0.3693 H   0  0  0  0  0  0  0  0  0  0  0  0
    6.0100   -0.9816    1.0438 H   0  0  0  0  0  0  0  0  0  0  0  0
    6.1081    0.4033    2.1200 H   0  0  0  0  0  0  0  0  0  0  0  0
    0.9461   -0.1887    4.6813 H   0  0  0  0  0  0  0  0  0  0  0  0
    2.5564   -0.7793    5.0461 H   0  0  0  0  0  0  0  0  0  0  0  0
    1.4713    0.1223    7.1166 H   0  0  0  0  0  0  0  0  0  0  0  0
    2.8790    1.1096    6.7027 H   0  0  0  0  0  0  0  0  0  0  0  0
    1.2516    1.6959    6.3397 H   0  0  0  0  0  0  0  0  0  0  0  0
    8.1582   -1.0255    2.3378 H   0  0  0  0  0  0  0  0  0  0  0  0
    7.2617   -1.0288    3.8619 H   0  0  0  0  0  0  0  0  0  0  0  0
    7.1618   -2.4198    2.7744 H   0  0  0  0  0  0  0  0  0  0  0  0
   -3.6306   -0.7757   -2.6756 H   0  0  0  0  0  0  0  0  0  0  0  0
   -4.3059    2.0567    0.1051 H   0  0  0  0  0  0  0  0  0  0  0  0
   -6.2428    3.6443    0.8071 H   0  0  0  0  0  0  0  0  0  0  0  0
   -6.8092    3.3502    2.4572 H   0  0  0  0  0  0  0  0  0  0  0  0
   -5.7453    4.7197    2.1213 H   0  0  0  0  0  0  0  0  0  0  0  0
   -5.6788   -1.5848   -4.0630 H   0  0  0  0  0  0  0  0  0  0  0  0
   -6.5432   -2.9114   -3.2736 H   0  0  0  0  0  0  0  0  0  0  0  0
   -7.2052   -1.2745   -3.2235 H   0  0  0  0  0  0  0  0  0  0  0  0
   -3.5726   -1.5135    2.2595 H   0  0  0  0  0  0  0  0  0  0  0  0
   -5.0198   -0.5206    2.4351 H   0  0  0  0  0  0  0  0  0  0  0  0
   -5.1655   -2.2836    2.3370 H   0  0  0  0  0  0  0  0  0  0  0  0
   -1.3637    0.0333    3.5889 H   0  0  0  0  0  0  0  0  0  0  0  0
   -0.9839    1.6226    4.2375 H   0  0  0  0  0  0  0  0  0  0  0  0
   -2.2892    0.6665    4.9632 H   0  0  0  0  0  0  0  0  0  0  0  0
  1 13  4  0  0  0  0
  1 14  4  0  0  0  0
  2  8  1  0  0  0  0
  2 14  4  0  0  0  0
  2 17  4  0  0  0  0
  3  8  1  0  0  0  0
  3 13  4  0  0  0  0
  3 16  4  0  0  0  0
  4  8  1  0  0  0  0
  4 15  4  0  0  0  0
  4 18  4  0  0  0  0
  5 15  4  0  0  0  0
  5 16  4  0  0  0  0
  6 17  4  0  0  0  0
  6 18  4  0  0  0  0
  7  8  1  0  0  0  0
  7 21  1  0  0  0  0
  9 19  1  0  0  0  0
  9 41  1  0  0  0  0
  9 57  1  0  0  0  0
  9 58  1  0  0  0  0
 10 11  1  0  0  0  0
 10 34  1  0  0  0  0
 10 59  1  0  0  0  0
 10 60  1  0  0  0  0
 11 12  4  0  0  0  0
 11 15  1  0  0  0  0
 12 18  1  0  0  0  0
 12 37  1  0  0  0  0
 13 31  1  0  0  0  0
 14 20  1  0  0  0  0
 16 32  1  0  0  0  0
 17 19  1  0  0  0  0
 19 20  4  0  0  0  0
 20 38  1  0  0  0  0
 21 22  4  0  0  0  0
 21 26  4  0  0  0  0
 22 23  4  0  0  0  0
 22 61  1  0  0  0  0
 23 24  4  0  0  0  0
 23 62  1  0  0  0  0
 24 25  4  0  0  0  0
 24 27  1  0  0  0  0
 25 26  4  0  0  0  0
 25 63  1  0  0  0  0
 26 64  1  0  0  0  0
 27 28  1  0  0  0  0
 27 29  1  0  0  0  0
 27 30  1  0  0  0  0
 28 65  1  0  0  0  0
 28 66  1  0  0  0  0
 28 67  1  0  0  0  0
 29 68  1  0  0  0  0
 29 69  1  0  0  0  0
 29 70  1  0  0  0  0
 30 71  1  0  0  0  0
 30 72  1  0  0  0  0
 30 73  1  0  0  0  0
 31 32  4  0  0  0  0
 31 33  1  0  0  0  0
 32 36  1  0  0  0  0
 33 49  2  0  0  0  0
 33 52  4  0  0  0  0
 34 35  1  0  0  0  0
 34 74  1  0  0  0  0
 34 75  1  0  0  0  0
 35 76  1  0  0  0  0
 35 77  1  0  0  0  0
 35 78  1  0  0  0  0
 36 45  4  0  0  0  0
 36 48  2  0  0  0  0
 37 39  1  0  0  0  0
 37 79  1  0  0  0  0
 37 80  1  0  0  0  0
 38 42  1  0  0  0  0
 38 81  1  0  0  0  0
 38 82  1  0  0  0  0
 39 40  1  0  0  0  0
 39 83  1  0  0  0  0
 39 84  1  0  0  0  0
 40 85  1  0  0  0  0
 40 86  1  0  0  0  0
 40 87  1  0  0  0  0
 41 44  1  0  0  0  0
 41 88  1  0  0  0  0
 41 89  1  0  0  0  0
 42 43  1  0  0  0  0
 42 90  1  0  0  0  0
 42 91  1  0  0  0  0
 43 92  1  0  0  0  0
 43 93  1  0  0  0  0
 43 94  1  0  0  0  0
 44 95  1  0  0  0  0
 44 96  1  0  0  0  0
 44 97  1  0  0  0  0
 45 46  2  0  0  0  0
 45 98  1  0  0  0  0
 46 47  1  0  0  0  0
 46 54  1  0  0  0  0
 47 48  1  0  0  0  0
 48 55  1  0  0  0  0
 49 50  1  0  0  0  0
 49 56  1  0  0  0  0
 50 51  1  0  0  0  0
 51 52  2  0  0  0  0
 51 53  1  0  0  0  0
 52 99  1  0  0  0  0
 53100  1  0  0  0  0
 53101  1  0  0  0  0
 53102  1  0  0  0  0
 54103  1  0  0  0  0
 54104  1  0  0  0  0
 54105  1  0  0  0  0
 55106  1  0  0  0  0
 55107  1  0  0  0  0
 55108  1  0  0  0  0
 56109  1  0  0  0  0
 56110  1  0  0  0  0
 56111  1  0  0  0  0
